# Supplementary material for: Genomic and Cytogenetic Analysis of Synthetic Polyploids between Diploid and Tetraploid Cotton (Gossypium) Species
Source: Plants (Basel). 2023 Dec 17;12(24):4184. doi: 10.3390/plants12244184 (PMC10748080; doi:10.3390/plants12244184)
Supplement: Supplementary file 1 [file plants-12-04184-s001.zip]

Archive with 1 entries (1 files):
- plants-2718873-supplementary.pdf
